# Supplementary material for: Integrating animal experiments, mass spectrometry and network-based approach to reveal the sleep-improving effects of Ziziphi Spinosae Semen and γ-aminobutyric acid mixture
Source: Chin Med. 2023 Aug 12;18:99. doi: 10.1186/s13020-023-00814-9 (PMC10422734; doi:10.1186/s13020-023-00814-9)
Supplement: Supplementary file 1 — Additional file 1: Table S1. A list of 85 ingredients from ZSSG. [file 13020_2023_814_MOESM1_ESM.xls]

## Sheet: Sheet1
NO.	Ingredient name	Observed neutral mass (Da)	Observed m/z	Mass error (mDa)	Mass error (ppm)	Observed RT (min)	Response	Adducts	Ion mode
1	15-tetracosenoic acid, methyl ester	380.366	439.38	0.8	1.8	17.96	2238	+CH3COO	negative
2	6‴-feruloylspinosin	784.22	783.212	-1.7	-2.2	10.31	100524	-H	negative
3	6-O-E-Feruloylajugol	524.187	525.195	-2	-3.8	11.57	285	+H	positive
4	6'-p-coumaroylspinosin	768.226	813.225	0	0	10.17	2848	+HCOO	negative
5	6'-sinapoylspinosin	800.252	801.259	-0.7	-0.9	14.47	217	+H	positive
6	adouetine x	500.338	523.327	1.5	2.8	13.84	419	+Na	positive
7	alismoxide	238.195	283.193	1.2	4.3	14.28	213	+HCOO	negative
8	alphitolic acid	470.337	471.345	-2.3	-4.8	4.78	209	+H	positive
9	amphibine D	631.372	654.361	-1.8	-2.7	13.29	852	+Na	positive
10	apigenin	270.05	305.02	-2.6	-8.5	1.08	341	+Cl	negative
11	asimilobine	267.126	268.134	0.5	1.7	16	2481	+H	positive
12	azetidine-2-carboxylic acid	101.048	146.046	0.4	3	0.81	961	+HCOO	negative
13	azukisaponin ii	810.443	809.436	2.8	3.4	15.03	209	-H	negative
14	betulinic acid	456.359	495.322	-1.6	-3.3	6.21	1092	+K	positive
15	camelliaside b	726.2	725.193	-0.3	-0.5	9.59	3990	-H	negative
16	catechin	290.079	289.072	0.1	0.3	14.58	115	-H	negative
17	ceanothic acid	486.334	509.324	0	0	17.83	1456	+Na	positive
18	cearoin	244.071	289.07	-2.1	-7.2	12.81	10228	+HCOO	negative
19	convallamarin	1210.6	1269.61	0.6	0.5	13.12	2132	+CH3COO	negative
20	coumestrol	268.04	303.009	2.7	8.9	5.54	177	+Cl	negative
21	cyclic adenosine 3',5'-monophosphate(cAMP)	450.137	451.144	-2.1	-4.7	17.43	1253	+H	positive
22	daechuine s3	627.399	650.388	-0.8	-1.3	14.96	396	+Na	positive
23	daidzin	416.113	417.12	2.1	5.1	17.26	441	+H	positive
24	dauricine	624.322	625.33	2.4	3.8	14.97	805	+H	positive
25	dl-Nuciferine	295.158	318.147	1	3.2	1.14	154	+Na	positive
26	dodecanoic acid	200.178	199.171	0.5	2.4	17.39	1099	-H	negative
27	ebelin lactone	454.344	493.308	-0.3	-0.5	6.09	118	+K	positive
28	ebractelatinoside b	538.17	561.159	1.5	2.7	4.29	553	+Na	positive
29	eleutheroside A	576.436	621.434	-3.1	-5	14.08	78	+HCOO	negative
30	ferulic acid	194.058	193.051	0.5	2.6	6.33	71	-H	negative
31	frangufoline	534.319	535.326	-2	-3.7	7.81	282	+H	positive
32	gadoleic acid	310.288	309.281	0.8	2.7	17.14	68	-H	negative
33	genistin	432.11	455.1	4.8	10.5	0.77	193	+Na	positive
34	glycitin	446.121	445.114	-0.4	-1	9.64	18703	-H	negative
35	gondoic acid	310.288	355.286	0.5	1.3	17.77	312	+HCOO	negative
36	hesperidin	610.19	611.197	0.4	0.6	13.85	583	+H	positive
37	isovitexin	432.108	431.1	2	4.5	9.57	469	-H	negative
38	jujubasaponin iv	942.521	987.52	2.5	2.6	14.76	60	+HCOO	negative
39	jujuboside a1	1206.6	1251.6	-2.7	-2.1	13.77	130732	+HCOO	negative
40	Jujuboside c	1236.61	1281.61	-1.6	-1.2	13.84	7683	+HCOO	negative
41	juzirine	281.105	282.112	-0.3	-1	13.58	925	+H	positive
42	juzunal	298.05	343.048	1.8	5.2	9.97	69	+HCOO	negative
43	linoleic acid	280.241	279.233	0.5	1.9	17	7456	-H	negative
44	lupeol	426.382	471.381	-3.7	-7.9	17.8	179	+HCOO	negative
45	magnocurarine	314.175	313.168	-0.7	-2.2	13.35	44294	-H	negative
46	meloside a	594.159	595.166	0.6	1.1	4.63	10253	+H	positive
47	methyl betulinate	470.375	469.368	-1.2	-2.5	15.91	56	-H	negative
48	n-aminopyrrolidine	86.0849	131.083	0.5	3.6	0.71	518	+HCOO	negative
49	naringin	580.182	579.175	3.1	5.4	9.67	147	-H	negative
50	n-methylasimilobine	281.141	340.155	-0.3	-1	6.71	82497	+CH3COO	negative
51	nobiletin	402.132	425.121	0.6	1.5	17.65	1205	+Na	positive
52	n-trans-feruloyltyramine	313.128	372.142	-3.6	-9.7	16.78	146	+CH3COO	negative
53	numgranrine b	591.307	609.341	1.6	2.6	17.02	877801	+NH4	positive
54	oleic acid	282.256	281.249	0	-0.2	16.96	57551	-H	negative
55	palmitic acid	256.24	255.232	-0.7	-2.9	17.85	103184	-H	negative
56	palmitoleic acid	254.224	253.217	-0.7	-2.8	17.71	63016	-H	negative
57	polyfuroside	1242.58	1241.58	-4.2	-3.4	13.77	511	-H	negative
58	protocatechuic acid	154.027	199.025	0.1	0.3	10.2	278	+HCOO	negative
59	quercitol	164.069	209.067	0.8	3.6	0.91	1404	+HCOO	negative
60	sanjoinenine	489.262	490.269	-0.9	-1.9	7.89	109	+H	positive
61	sanjoinine D	566.347	589.337	0.6	0.9	13.73	561	+Na	positive
62	sanjoinine e	295.157	340.155	-0.3	-1	6.71	82497	+HCOO	negative
63	sanjoinine F	564.331	565.339	0.3	0.5	12.64	632	+H	positive
64	sanjoinine G1	552.329	575.318	-2.6	-4.5	12.61	946	+Na	positive
65	sanjoinine ia	281.142	304.131	0.1	0.5	0.74	1022	+Na	positive
66	sanjoinine ib	327.143	372.142	-3.6	-9.7	16.78	146	+HCOO	negative
67	sanjoinine k	285.138	308.128	1.9	6.2	18.12	619	+Na	positive
68	Sinapyl alcohol	210.09	233.08	1.3	5.6	8.37	12677	+Na	positive
69	spinorhamnoside	688.238	687.231	1.7	2.4	12.81	75	-H	negative
70	spinosin	608.173	607.165	-1.5	-2.5	9.45	319389	-H	negative
71	Spiradine A	311.186	356.184	-2.4	-6.8	15.57	201	+HCOO	negative
72	stearic acid	284.271	283.263	-0.9	-3.2	17.68	342657	-H	negative
73	Swertisin	462.118	461.111	1.9	4.2	8.86	120	-H	negative
74	Sylvestrene	136.126	195.14	1.1	5.5	14.27	495	+CH3COO	negative
75	tetradecanoic acid	228.209	227.202	0	0.2	16.79	8585	-H	negative
76	ursolicacid	456.361	455.353	0.1	0.2	17.05	291	-H	negative
77	z-7-tetradecenoic acid	226.194	225.186	0.4	1.6	17.9	2458	-H	negative
78	z-8-methyl-9-tetradecenoic acid	240.209	285.207	0.3	1.2	16.72	3995	+HCOO	negative
79	zivulgarin	608.176	609.184	2.2	3.6	5.45	275217	+H	positive
80	zivulgarin_qt	446.121	445.114	-0.2	-0.3	12.7	318	-H	negative
81	Ziyuglycoside I	766.452	811.45	1.8	2.3	15.16	96	+HCOO	negative
82	zizyphus saponin i	912.51	957.508	1.5	1.5	14.69	3649	+HCOO	negative
83	zizyphus saponin iii	1044.55	1089.55	-0.3	-0.3	14.41	180434	+HCOO	negative
84	zizyphusine	342.173	377.142	2.4	6.3	17.6	108	+Cl	negative
85	γ-aminobutyric acid	103.064	102.057	0.6	5.5	0.79	224	-H	negative
