# Supplementary material for: Integrating animal experiments, mass spectrometry and network-based approach to reveal the sleep-improving effects of Ziziphi Spinosae Semen and γ-aminobutyric acid mixture
Source: Chin Med. 2023 Aug 12;18:99. doi: 10.1186/s13020-023-00814-9 (PMC10422734; doi:10.1186/s13020-023-00814-9)
Supplement: Supplementary file 2 — Additional file 2: Table S2. List of ingredient targets. [file 13020_2023_814_MOESM2_ESM.xlsx]

## Sheet: Sheet1
chemical	target	Gene-ID
apigenin	ABCC1	4363
apigenin	ABCG2	9429
apigenin	ACHE	43
apigenin	AHR	196
apigenin	AKR1B1	231
apigenin	AR	367
apigenin	CA2	760
apigenin	CA3	761
apigenin	CA4	762
apigenin	CCNA2	890
apigenin	CD38	952
apigenin	CDK1	983
apigenin	CDK6	1021
apigenin	CDK9	1025
apigenin	CDKN1A	1026
apigenin	CFTR	1080
apigenin	CHEK1	1111
apigenin	CHUK	1147
apigenin	CSNK2A1	1457
apigenin	CYP1A1	1543
apigenin	CYP1B1	1545
apigenin	CYP2C9	1559
apigenin	DPP4	1803
apigenin	ESR1	2099
apigenin	ESR2	2100
apigenin	GSTO1	9446
apigenin	HMOX1	3162
apigenin	HSD17B1	3292
apigenin	HSD17B7	51478
apigenin	IKBKB	3551
apigenin	IL4	3565
apigenin	MAPK1	5594
apigenin	MMP2	4313
apigenin	MMP9	4318
apigenin	NFKB1	4790
apigenin	NR1I2	8856
apigenin	ODC1	4953
apigenin	PIM1	5292
apigenin	PPARG	5468
apigenin	PRSS1	5644
apigenin	PTGS2	5743
apigenin	PTPN1	5770
apigenin	PYCARD	29108
apigenin	ROS1	6098
apigenin	RPS9	6203
apigenin	SLC25A5	292
apigenin	SNAI1	6615
apigenin	TLR4	7099
betulinic acid	AKR1B1	231
betulinic acid	AKR1B10	57016
betulinic acid	ALB	213
betulinic acid	GLI1	2735
betulinic acid	GPBAR1	151306
betulinic acid	PDE4A	5141
betulinic acid	POLB	5423
catechin	AMY1A	276
catechin	CA1	759
catechin	CA12	771
catechin	CA13	377677
catechin	CA14	23632
catechin	CA2	760
catechin	CA3	761
catechin	CA4	762
catechin	CA5A	763
catechin	CA5B	11238
catechin	CA6	765
catechin	CA7	766
catechin	CA9	768
catechin	CD38	952
catechin	DNMT1	1786
catechin	GAA	2548
catechin	PGD	5226
catechin	PTGS1	5742
coumestrol	ESR1	2099
coumestrol	ESR2	2100
coumestrol	NR1I2	8856
coumestrol	SHBG	6462
daidzin	ALDH1A1	216
daidzin	ALDH1A3	220
daidzin	ALDH1B1	219
daidzin	ALDH2	217
daidzin	DPP4	1803
daidzin	ESR1	2099
daidzin	IL2	3558
daidzin	PPARG	5468
daidzin	PTGS2	5743
dodecanoic acid	ADH5	128
dodecanoic acid	C8G	733
dodecanoic acid	FFAR1	2864
dodecanoic acid	GLTP	51228
dodecanoic acid	GM2A	2760
dodecanoic acid	GPR84	53831
dodecanoic acid	HNF4A	3172
dodecanoic acid	LTF	4057
dodecanoic acid	LY96	23643
dodecanoic acid	PLA2G2A	5320
dodecanoic acid	PLA2G2D	26279
dodecanoic acid	PPARA	5465
dodecanoic acid	PPARD	5467
dodecanoic acid	PPARG	5468
dodecanoic acid	TLR4	7099
dodecanoic acid	VLDLR	7436
ferulic acid	ACHE	43
ferulic acid	APP	351
ferulic acid	BCHE	590
ferulic acid	CA3	761
ferulic acid	CA5A	763
ferulic acid	CA5B	11238
ferulic acid	CA7	766
ferulic acid	HCAR2	338442
ferulic acid	HYAL1	3373
ferulic acid	SNCA	6622
ferulic acid	CA1	759
ferulic acid	CA12	771
ferulic acid	CA14	23632
ferulic acid	CA2	760
ferulic acid	CA4	762
ferulic acid	CA6	765
ferulic acid	CA9	768
ferulic acid	MAOB	4129
GABA	CXCR4	7852
GABA	GABBR1	2550
GABA	GABBR2	9568
GABA	GATM	2628
GABA	SLC36A1	206358
GABA	SLC6A1	6529
GABA	SLC6A6	6533
GABA	XPO1	7514
genistin	ABCG2	9429
genistin	CFTR	1080
genistin	EGFR	1956
genistin	ESR2	2100
genistin	ESRRA	2101
genistin	ESRRB	2103
genistin	GPER1	2852
genistin	HDAC9	9734
genistin	HSD11B1	3290
genistin	KIF20A	10112
genistin	MAP2K4	6416
genistin	NR1I2	8856
genistin	PPARA	5465
genistin	PTK2B	2185
genistin	SHBG	6462
genistin	TRPC5	7224
hesperidin	BACE1	23621
hesperidin	CAMK4	814
hesperidin	G6PD	2539
hesperidin	HP	3240
hesperidin	PTGS2	5743
linoleic acid	ACOT11	26027
linoleic acid	AHR	196
linoleic acid	CYP19A1	1588
linoleic acid	CYP2E1	1571
linoleic acid	FABP1	2168
linoleic acid	FABP3	2170
linoleic acid	FABP4	2167
linoleic acid	FABP5	2171
linoleic acid	FABP7	2173
linoleic acid	FFAR1	2864
linoleic acid	FFAR4	338557
linoleic acid	PMP2	5375
linoleic acid	POLB	5423
linoleic acid	PPARA	5465
linoleic acid	PPARD	5467
linoleic acid	PPARG	5468
linoleic acid	PTPN1	5770
linoleic acid	SERPINA1	5265
lupeol	AR	367
lupeol	CES1	1066
lupeol	CES2	8824
lupeol	EGFR	1956
lupeol	ELANE	1991
lupeol	TOP2B	7155
methyl betulinate	AR	367
methyl betulinate	GPBAR1	151306
methyl betulinate	TOP1	7150
naringin	ADRB2	154
naringin	AKT1	207
naringin	AR	367
naringin	BCHE	590
naringin	CYP3A4	1576
naringin	DPP4	1803
naringin	ESR2	2100
naringin	GSK3B	2932
naringin	NFKB1	4790
naringin	NR1H3	10062
naringin	PPARG	5468
naringin	PRSS1	5644
naringin	PTGS2	5743
naringin	PTK2	5747
naringin	SLCO1A2	6579
nobiletin	ABCB1	5243
nobiletin	ABCG2	9429
nobiletin	CD74	972
nobiletin	CYP1A1	1543
nobiletin	CYP3A4	1576
nobiletin	XDH	7498
oleic acid	CD36	948
oleic acid	FABP1	2168
oleic acid	FABP2	2169
oleic acid	FABP3	2170
oleic acid	FABP4	2167
oleic acid	FABP5	2171
oleic acid	HK1	3098
oleic acid	LSR	51599
oleic acid	MMP2	4313
oleic acid	MSI1	4440
oleic acid	PARP1	142
oleic acid	PMP2	5375
oleic acid	PPARA	5465
oleic acid	PPARD	5467
oleic acid	PPARG	5468
oleic acid	RXRA	6256
oleic acid	SCP2	6342
oleic acid	SERPINA1	5265
oleic acid	SNCA	6622
palmitic acid	ACOT11	26027
palmitic acid	AHSG	197
palmitic acid	ALB	213
palmitic acid	CYP2C8	1558
palmitic acid	FABP1	2168
palmitic acid	FABP2	2169
palmitic acid	FABP3	2170
palmitic acid	FABP4	2167
palmitic acid	FABP5	2171
palmitic acid	PMP2	5375
palmitic acid	PPARA	5465
palmitic acid	SCARB1	949
palmitic acid	SIGMAR1	10280
palmitic acid	TLR2	7097
palmitic acid	TLR4	7099
palmitoleic acid	ACOT11	26027
palmitoleic acid	F3	2152
palmitoleic acid	PON1	5444
palmitoleic acid	PPARA	5465
palmitoleic acid	PPARD	5467
palmitoleic acid	PPARG	5468
palmitoleic acid	SLC22A6	9356
protocatechuic acid	ACHE	43
protocatechuic acid	AKT1	207
protocatechuic acid	ANTXR2	118429
protocatechuic acid	CA1	759
protocatechuic acid	CA7	766
protocatechuic acid	CA9	768
protocatechuic acid	COMT	1312
stearic acid	ACHE	43
stearic acid	ACOT11	26027
stearic acid	ALB	213
stearic acid	CYP3A4	1576
stearic acid	EGFR	1956
stearic acid	FABP1	2168
stearic acid	FABP2	2169
stearic acid	FABP3	2170
stearic acid	FABP4	2167
stearic acid	FABP7	2173
stearic acid	MMP2	4313
stearic acid	PMP2	5375
stearic acid	PPARA	5465
stearic acid	PPARG	5468
stearic acid	PTGS2	5743
stearic acid	PTPN1	5770
tetradecanoic acid	ACOT11	26027
tetradecanoic acid	CALM1	801
tetradecanoic acid	FABP1	2168
tetradecanoic acid	SIGMAR1	10280
