# Supplementary material for: Integrating animal experiments, mass spectrometry and network-based approach to reveal the sleep-improving effects of Ziziphi Spinosae Semen and γ-aminobutyric acid mixture
Source: Chin Med. 2023 Aug 12;18:99. doi: 10.1186/s13020-023-00814-9 (PMC10422734; doi:10.1186/s13020-023-00814-9)
Supplement: Supplementary file 3 — Additional file 3: Table S3. Insomnia-associated genes. [file 13020_2023_814_MOESM3_ESM.xlsx]

## Sheet: 最后纳入靶点20220909
Disease	Gene name	Gene-ID
insomnia	ADRA1D	146
insomnia	ADRB2	154
insomnia	ASMT	438
insomnia	BHLHE40	8553
insomnia	BHLHE41	79365
insomnia	BMAL1	406
insomnia	CACNA1A	773
insomnia	CACNA1B	774
insomnia	CACNA1G	8913
insomnia	CACNA1H	8912
insomnia	CHRM1	1128
insomnia	CHRM3	1131
insomnia	CLOCK	9575
insomnia	CNR1	1268
insomnia	CNTNAP2	26047
insomnia	CRY1	1407
insomnia	CRY2	1408
insomnia	DRD2	1813
insomnia	EIF2AK3	9451
insomnia	FABP7	2173
insomnia	GABRA1	2554
insomnia	GABRA3	2556
insomnia	GABRB1	2560
insomnia	GABRD	2563
insomnia	GRIA1	2890
insomnia	GRIA2	2891
insomnia	GRIA3	2892
insomnia	HCRTR1	3061
insomnia	HCRTR2	3062
insomnia	HDC	3067
insomnia	HRH1	3269
insomnia	HRH2	3274
insomnia	HRH3	11255
insomnia	HTR1A	3350
insomnia	HTR1B	3351
insomnia	HTR2A	3356
insomnia	HTR2B	3357
insomnia	HTR2C	3358
insomnia	HTR7	3363
insomnia	IL6	3569
insomnia	KCNA1	3736
insomnia	KCNA2	3737
insomnia	KCNH2	3757
insomnia	KCNQ2	3785
insomnia	MEIS1	4211
insomnia	MTNR1A	4543
insomnia	MTNR1B	4544
insomnia	MYD88	4615
insomnia	NLGN3	54413
insomnia	NR1I2	8856
insomnia	NTRK1	4914
insomnia	PANX1	24145
insomnia	PER3	8863
insomnia	PLCB4	5332
insomnia	PRNP	5621
insomnia	PROK2	60675
insomnia	RORB	6096
insomnia	SCN1A	6323
insomnia	SCN2A	6326
insomnia	SLC6A1	6529
insomnia	SLC6A4	6532
insomnia	TNFRSF1A	7132
insomnia	TNFRSF1B	7133
insomnia	TPH2	121278
