# Supplementary material for: Integrating animal experiments, mass spectrometry and network-based approach to reveal the sleep-improving effects of Ziziphi Spinosae Semen and γ-aminobutyric acid mixture
Source: Chin Med. 2023 Aug 12;18:99. doi: 10.1186/s13020-023-00814-9 (PMC10422734; doi:10.1186/s13020-023-00814-9)
Supplement: Supplementary file 4 — Additional file 4: Table S4. Network proximity score. [file 13020_2023_814_MOESM4_ESM.xlsx]

## Sheet: insomnia_zscore_proximity_inter
	disease	n_mapped_disease	n_mapped_chemical	chemical	shortest	z_shortest	p_shortest	closest	z_closest	p_closest
0	insomnia	63	8	GABA	2.5754	-0.432747	0.318	1.5	-2.09147	0.016
0	insomnia	63	7	betulinic acid	2.64399	1.18786	0.886	1.85714	0.566016	0.484
0	insomnia	63	17	catechin	2.82073	1.92133	0.971	1.94118	0.441557	0.53
0	insomnia	63	16	Stearic acid	2.74504	1.72258	0.961	1.625	-1.68079	0.023
0	insomnia	63	19	oleic acid	2.61571	1.24563	0.897	1.63158	-1.28527	0.063
0	insomnia	63	5	hesperidin	2.51111	0.166561	0.567	1.6	-1.05054	0.065
0	insomnia	63	16	ferulic acid	2.70238	1.12818	0.873	1.875	0.442812	0.51
0	insomnia	63	4	Tetradecanoic acid	2.57143	0.29313	0.587	1.5	-0.997601	0.048
0	insomnia	63	4	Coumestrol	2.36905	0.414284	0.662	1.25	-0.952723	0.051
0	insomnia	63	15	genistin	2.46667	0.389879	0.632	1.53333	-0.950325	0.101
0	insomnia	63	17	linoleic acid	2.72736	2.11651	0.983	1.70588	-0.882818	0.109
0	insomnia	63	6	lupeol	2.5873	1.67032	0.949	1.66667	0.453755	0.415
0	insomnia	63	3	methyl betulinate	2.50794	1.11415	0.873	1.66667	0.634731	0.454
0	insomnia	63	48	apigenin	2.51521	1.14237	0.874	1.58333	-0.708266	0.152
0	insomnia	63	2	trochol	2.43651	0.0898022	0.61	1.5	-0.615973	0.086
0	insomnia	63	16	dodecanoic acid	2.60913	1.00577	0.834	1.6875	-0.602555	0.156
0	insomnia	63	9	daidzin	2.53968	0.559181	0.708	1.66667	-0.523353	0.155
0	insomnia	63	7	palmitoleic acid	2.65986	1.25698	0.895	1.85714	0.564416	0.497
0	insomnia	63	15	palmitic acid	2.7545	1.86682	0.974	1.8	-0.512424	0.16
0	insomnia	63	6	protocatechuic acid	2.63757	0.826226	0.792	1.66667	-0.505072	0.13
0	insomnia	63	6	nobiletin	2.56085	-0.612065	0.285	1.83333	-0.211379	0.182
0	insomnia	63	15	naringin	2.43598	0.316439	0.625	1.53333	-0.0133767	0.351
