# Supplementary material for: Integrating animal experiments, mass spectrometry and network-based approach to reveal the sleep-improving effects of Ziziphi Spinosae Semen and γ-aminobutyric acid mixture
Source: Chin Med. 2023 Aug 12;18:99. doi: 10.1186/s13020-023-00814-9 (PMC10422734; doi:10.1186/s13020-023-00814-9)
Supplement: Supplementary file 5 — Additional file 5: Table S5. SAB score. [file 13020_2023_814_MOESM5_ESM.xlsx]

## Sheet: insomnia_sAB Sep 14
drugA	drugB	dAB	sAB
lupeol	lupeol	1.83333	0
lupeol	stearic acid	1.86364	0.0094697
lupeol	dodecanoic acid	1.72727	-0.0331439
lupeol	genistin	1.61905	-0.130952
lupeol	betulinic acid	2	0.0833333
lupeol	apigenin	1.62963	0.0358796
lupeol	catechin	2.26087	0.314791
lupeol	linoleic acid	1.78261	-0.104646
lupeol	hesperidin	2	0.0833333
lupeol	palmitic acid	1.95238	0.102381
lupeol	trochol	2	0.0833333
lupeol	methyl betulinate	1.44444	-0.638889
lupeol	coumestrol	1.6	-0.0666667
lupeol	oleic acid	1.6	-0.132456
lupeol	naringin	1.52381	-0.0595238
lupeol	palmitoleic acid	1.92308	0.00641026
lupeol	tetradecanoic acid	1.8	-0.241667
lupeol	gaba	1.64286	-0.14881
lupeol	protocatechuic acid	2	0
lupeol	ferulic acid	1.90909	0.148674
lupeol	nobiletin	2.08333	0.166667
lupeol	daidzin	1.66667	0.0277778
stearic acid	lupeol	1.86364	0.0094697
stearic acid	stearic acid	1.875	0
stearic acid	dodecanoic acid	1.6875	-0.09375
stearic acid	genistin	1.54839	-0.222446
stearic acid	betulinic acid	2	0.0625
stearic acid	apigenin	1.42188	-0.192708
stearic acid	catechin	2.12121	0.1543
stearic acid	linoleic acid	0.848485	-1.0596
stearic acid	hesperidin	1.80952	-0.127976
stearic acid	palmitic acid	0.806452	-1.06438
stearic acid	trochol	2.33333	0.395833
stearic acid	methyl betulinate	2	-0.104167
stearic acid	coumestrol	1.9	0.2125
stearic acid	oleic acid	0.914286	-0.839004
stearic acid	naringin	1.25806	-0.346102
stearic acid	palmitoleic acid	1.47826	-0.459239
stearic acid	tetradecanoic acid	1.6	-0.4625
stearic acid	gaba	1.875	0.0625
stearic acid	protocatechuic acid	1.86364	-0.157197
stearic acid	ferulic acid	1.75	-0.03125
stearic acid	nobiletin	2.09091	0.153409
stearic acid	daidzin	1.52	-0.139722
dodecanoic acid	lupeol	1.72727	-0.0331439
dodecanoic acid	stearic acid	1.6875	-0.09375
dodecanoic acid	dodecanoic acid	1.6875	0
dodecanoic acid	genistin	1.51613	-0.160954
dodecanoic acid	betulinic acid	1.86957	0.0258152
dodecanoic acid	apigenin	1.625	0.104167
dodecanoic acid	catechin	2.09091	0.217747
dodecanoic acid	linoleic acid	1.39394	-0.420399
dodecanoic acid	hesperidin	1.90476	0.0610119
dodecanoic acid	palmitic acid	1.48387	-0.293212
dodecanoic acid	trochol	2.16667	0.322917
dodecanoic acid	methyl betulinate	1.89474	-0.11568
dodecanoic acid	coumestrol	1.75	0.15625
dodecanoic acid	oleic acid	1.45714	-0.202397
dodecanoic acid	naringin	1.51613	0.00571237
dodecanoic acid	palmitoleic acid	1.47826	-0.365489
dodecanoic acid	tetradecanoic acid	1.65	-0.31875
dodecanoic acid	gaba	1.875	0.15625
dodecanoic acid	protocatechuic acid	2.09091	0.163826
dodecanoic acid	ferulic acid	1.90625	0.21875
dodecanoic acid	nobiletin	2	0.15625
dodecanoic acid	daidzin	1.68	0.114028
genistin	lupeol	1.61905	-0.130952
genistin	stearic acid	1.54839	-0.222446
genistin	dodecanoic acid	1.51613	-0.160954
genistin	genistin	1.66667	0
genistin	betulinic acid	1.81818	-0.0151515
genistin	apigenin	1.39683	-0.113591
genistin	catechin	2.09375	0.231005
genistin	linoleic acid	1.6875	-0.116422
genistin	hesperidin	2	0.166667
genistin	palmitic acid	1.63333	-0.133333
genistin	trochol	2.05882	0.22549
genistin	methyl betulinate	1.77778	-0.222222
genistin	coumestrol	1.10526	-0.47807
genistin	oleic acid	1.44118	-0.207946
genistin	naringin	1.5	0
genistin	palmitoleic acid	1.68182	-0.151515
genistin	tetradecanoic acid	1.63158	-0.326754
genistin	gaba	1.78261	0.0742754
genistin	protocatechuic acid	1.90476	-0.0119048
genistin	ferulic acid	1.87097	0.193884
genistin	nobiletin	1.80952	-0.0238095
genistin	daidzin	1.70833	0.152778
betulinic acid	lupeol	2	0.0833333
betulinic acid	stearic acid	2	0.0625
betulinic acid	dodecanoic acid	1.86957	0.0258152
betulinic acid	genistin	1.81818	-0.0151515
betulinic acid	betulinic acid	2	0
betulinic acid	apigenin	1.87273	0.195644
betulinic acid	catechin	2.33333	0.303922
betulinic acid	linoleic acid	2	0.0294118
betulinic acid	hesperidin	1.83333	-0.166667
betulinic acid	palmitic acid	1.90909	-0.0242424
betulinic acid	trochol	2.11111	0.111111
betulinic acid	methyl betulinate	1.6	-0.566667
betulinic acid	coumestrol	1.90909	0.159091
betulinic acid	oleic acid	2	0.184211
betulinic acid	naringin	1.86364	0.19697
betulinic acid	palmitoleic acid	1.92857	-0.0714286
betulinic acid	tetradecanoic acid	2.18182	0.0568182
betulinic acid	gaba	1.86667	-0.00833333
betulinic acid	protocatechuic acid	2.07692	-0.00641026
betulinic acid	ferulic acid	2.04348	0.199728
betulinic acid	nobiletin	2.07692	0.0769231
betulinic acid	daidzin	2	0.277778
apigenin	lupeol	1.62963	0.0358796
apigenin	stearic acid	1.42188	-0.192708
apigenin	dodecanoic acid	1.625	0.104167
apigenin	genistin	1.39683	-0.113591
apigenin	betulinic acid	1.87273	0.195644
apigenin	apigenin	1.35417	0
apigenin	catechin	1.64615	-0.0603413
apigenin	linoleic acid	1.6	-0.0476716
apigenin	hesperidin	1.98113	0.304049
apigenin	palmitic acid	1.84127	0.230853
apigenin	trochol	2	0.322917
apigenin	methyl betulinate	1.7451	-0.098652
apigenin	coumestrol	1.53846	0.111378
apigenin	oleic acid	1.56716	0.0742914
apigenin	naringin	1.19048	-0.153274
apigenin	palmitoleic acid	1.85455	0.177462
apigenin	tetradecanoic acid	1.82692	0.0248397
apigenin	gaba	1.71429	0.162202
apigenin	protocatechuic acid	1.59259	-0.167824
apigenin	ferulic acid	1.5	-0.0208333
apigenin	nobiletin	1.83333	0.15625
apigenin	daidzin	1.49123	0.0919225
catechin	lupeol	2.26087	0.314791
catechin	stearic acid	2.12121	0.1543
catechin	dodecanoic acid	2.09091	0.217747
catechin	genistin	2.09375	0.231005
catechin	betulinic acid	2.33333	0.303922
catechin	apigenin	1.64615	-0.0603413
catechin	catechin	2.05882	0
catechin	linoleic acid	2.17647	0.176471
catechin	hesperidin	2	-0.0294118
catechin	palmitic acid	2.21875	0.256005
catechin	trochol	2.47368	0.444272
catechin	methyl betulinate	2.2	0.00392157
catechin	coumestrol	2	0.220588
catechin	oleic acid	2.08333	0.238132
catechin	naringin	1.90625	0.210172
catechin	palmitoleic acid	2.16667	0.137255
catechin	tetradecanoic acid	2.2381	0.0836835
catechin	gaba	1.96	0.0555882
catechin	protocatechuic acid	1.56522	-0.547528
catechin	ferulic acid	0.787879	-1.08528
catechin	nobiletin	2.26087	0.231458
catechin	daidzin	1.92308	0.171443
linoleic acid	lupeol	1.78261	-0.104646
linoleic acid	stearic acid	0.848485	-1.0596
linoleic acid	dodecanoic acid	1.39394	-0.420399
linoleic acid	genistin	1.6875	-0.116422
linoleic acid	betulinic acid	2	0.0294118
linoleic acid	apigenin	1.6	-0.0476716
linoleic acid	catechin	2.17647	0.176471
linoleic acid	linoleic acid	1.94118	0
linoleic acid	hesperidin	2.13636	0.165775
linoleic acid	palmitic acid	1.125	-0.778922
linoleic acid	trochol	2.26316	0.29257
linoleic acid	methyl betulinate	2	-0.137255
linoleic acid	coumestrol	1.85714	0.136555
linoleic acid	oleic acid	0.944444	-0.841933
linoleic acid	naringin	1.53125	-0.106005
linoleic acid	palmitoleic acid	1.41667	-0.553922
linoleic acid	tetradecanoic acid	1.61905	-0.476541
linoleic acid	gaba	1.92	0.0744118
linoleic acid	protocatechuic acid	2.08696	0.033035
linoleic acid	ferulic acid	2	0.185662
linoleic acid	nobiletin	2.21739	0.246803
linoleic acid	daidzin	1.69231	-0.000502765
hesperidin	lupeol	2	0.0833333
hesperidin	stearic acid	1.80952	-0.127976
hesperidin	dodecanoic acid	1.90476	0.0610119
hesperidin	genistin	2	0.166667
hesperidin	betulinic acid	1.83333	-0.166667
hesperidin	apigenin	1.98113	0.304049
hesperidin	catechin	2	-0.0294118
hesperidin	linoleic acid	2.13636	0.165775
hesperidin	hesperidin	2	0
hesperidin	palmitic acid	2.05	0.116667
hesperidin	trochol	2	0
hesperidin	methyl betulinate	2	-0.166667
hesperidin	coumestrol	2	0.25
hesperidin	oleic acid	2	0.184211
hesperidin	naringin	1.7	0.0333333
hesperidin	palmitoleic acid	2.08333	0.0833333
hesperidin	tetradecanoic acid	2.11111	-0.0138889
hesperidin	gaba	2.15385	0.278846
hesperidin	protocatechuic acid	2	-0.0833333
hesperidin	ferulic acid	1.95238	0.108631
hesperidin	nobiletin	2	0
hesperidin	daidzin	1.71429	-0.00793651
palmitic acid	lupeol	1.95238	0.102381
palmitic acid	stearic acid	0.806452	-1.06438
palmitic acid	dodecanoic acid	1.48387	-0.293212
palmitic acid	genistin	1.63333	-0.133333
palmitic acid	betulinic acid	1.90909	-0.0242424
palmitic acid	apigenin	1.84127	0.230853
palmitic acid	catechin	2.21875	0.256005
palmitic acid	linoleic acid	1.125	-0.778922
palmitic acid	hesperidin	2.05	0.116667
palmitic acid	palmitic acid	1.86667	0
palmitic acid	trochol	2.29412	0.360784
palmitic acid	methyl betulinate	2.11111	0.0111111
palmitic acid	coumestrol	2.10526	0.42193
palmitic acid	oleic acid	1.05882	-0.690299
palmitic acid	naringin	1.73333	0.133333
palmitic acid	palmitoleic acid	1.59091	-0.342424
palmitic acid	tetradecanoic acid	1.47368	-0.584649
palmitic acid	gaba	1.82609	0.0177536
palmitic acid	protocatechuic acid	1.95238	-0.0642857
palmitic acid	ferulic acid	2	0.222917
palmitic acid	nobiletin	2.2381	0.304762
palmitic acid	daidzin	1.875	0.219444
trochol	lupeol	2	0.0833333
trochol	stearic acid	2.33333	0.395833
trochol	dodecanoic acid	2.16667	0.322917
trochol	genistin	2.05882	0.22549
trochol	betulinic acid	2.11111	0.111111
trochol	apigenin	2	0.322917
trochol	catechin	2.47368	0.444272
trochol	linoleic acid	2.26316	0.29257
trochol	hesperidin	2	0
trochol	palmitic acid	2.29412	0.360784
trochol	trochol	2	0
trochol	methyl betulinate	1.6	-0.566667
trochol	coumestrol	1.66667	-0.0833333
trochol	oleic acid	2.04762	0.23183
trochol	naringin	2	0.333333
trochol	palmitoleic acid	2.22222	0.222222
trochol	tetradecanoic acid	2.33333	0.208333
trochol	gaba	1.8	-0.075
trochol	protocatechuic acid	2.125	0.0416667
trochol	ferulic acid	2.33333	0.489583
trochol	nobiletin	2	0
trochol	daidzin	1.81818	0.0959596
methyl betulinate	lupeol	1.44444	-0.638889
methyl betulinate	stearic acid	2	-0.104167
methyl betulinate	dodecanoic acid	1.89474	-0.11568
methyl betulinate	genistin	1.77778	-0.222222
methyl betulinate	betulinic acid	1.6	-0.566667
methyl betulinate	apigenin	1.7451	-0.098652
methyl betulinate	catechin	2.2	0.00392157
methyl betulinate	linoleic acid	2	-0.137255
methyl betulinate	hesperidin	2	-0.166667
methyl betulinate	palmitic acid	2.11111	0.0111111
methyl betulinate	trochol	1.6	-0.566667
methyl betulinate	methyl betulinate	2.33333	0
methyl betulinate	coumestrol	1.71429	-0.202381
methyl betulinate	oleic acid	1.90909	-0.0733652
methyl betulinate	naringin	1.72222	-0.111111
methyl betulinate	palmitoleic acid	2	-0.166667
methyl betulinate	tetradecanoic acid	1.71429	-0.577381
methyl betulinate	gaba	2.18182	0.140152
methyl betulinate	protocatechuic acid	2	-0.25
methyl betulinate	ferulic acid	1.94737	-0.0630482
methyl betulinate	nobiletin	2.11111	-0.0555556
methyl betulinate	daidzin	1.83333	-0.0555556
coumestrol	lupeol	1.6	-0.0666667
coumestrol	stearic acid	1.9	0.2125
coumestrol	dodecanoic acid	1.75	0.15625
coumestrol	genistin	1.10526	-0.47807
coumestrol	betulinic acid	1.90909	0.159091
coumestrol	apigenin	1.53846	0.111378
coumestrol	catechin	2	0.220588
coumestrol	linoleic acid	1.85714	0.136555
coumestrol	hesperidin	2	0.25
coumestrol	palmitic acid	2.10526	0.42193
coumestrol	trochol	1.66667	-0.0833333
coumestrol	methyl betulinate	1.71429	-0.202381
coumestrol	coumestrol	1.5	0
coumestrol	oleic acid	1.82609	0.260297
coumestrol	naringin	1.57895	0.162281
coumestrol	palmitoleic acid	1.81818	0.0681818
coumestrol	tetradecanoic acid	1.625	-0.25
coumestrol	gaba	1.91667	0.291667
coumestrol	protocatechuic acid	1.8	-0.0333333
coumestrol	ferulic acid	2.05	0.45625
coumestrol	nobiletin	2	0.25
coumestrol	daidzin	1.61538	0.143162
oleic acid	lupeol	1.6	-0.132456
oleic acid	stearic acid	0.914286	-0.839004
oleic acid	dodecanoic acid	1.45714	-0.202397
oleic acid	genistin	1.44118	-0.207946
oleic acid	betulinic acid	2	0.184211
oleic acid	apigenin	1.56716	0.0742914
oleic acid	catechin	2.08333	0.238132
oleic acid	linoleic acid	0.944444	-0.841933
oleic acid	hesperidin	2	0.184211
oleic acid	palmitic acid	1.05882	-0.690299
oleic acid	trochol	2.04762	0.23183
oleic acid	methyl betulinate	1.90909	-0.0733652
oleic acid	coumestrol	1.82609	0.260297
oleic acid	oleic acid	1.63158	0
oleic acid	naringin	1.44118	-0.0412797
oleic acid	palmitoleic acid	1.57692	-0.238866
oleic acid	tetradecanoic acid	1.73913	-0.201659
oleic acid	gaba	2	0.309211
oleic acid	protocatechuic acid	1.88	-0.0191228
oleic acid	ferulic acid	1.74286	0.0833177
oleic acid	nobiletin	2.16	0.344211
oleic acid	daidzin	1.60714	0.0691312
naringin	lupeol	1.52381	-0.0595238
naringin	stearic acid	1.25806	-0.346102
naringin	dodecanoic acid	1.51613	0.00571237
naringin	genistin	1.5	0
naringin	betulinic acid	1.86364	0.19697
naringin	apigenin	1.19048	-0.153274
naringin	catechin	1.90625	0.210172
naringin	linoleic acid	1.53125	-0.106005
naringin	hesperidin	1.7	0.0333333
naringin	palmitic acid	1.73333	0.133333
naringin	trochol	2	0.333333
naringin	methyl betulinate	1.72222	-0.111111
naringin	coumestrol	1.57895	0.162281
naringin	oleic acid	1.44118	-0.0412797
naringin	naringin	1.33333	0
naringin	palmitoleic acid	1.72727	0.0606061
naringin	tetradecanoic acid	1.63158	-0.160088
naringin	gaba	1.69565	0.153986
naringin	protocatechuic acid	1.52381	-0.22619
naringin	ferulic acid	1.64516	0.134745
naringin	nobiletin	1.90476	0.238095
naringin	daidzin	1.16667	-0.222222
palmitoleic acid	lupeol	1.92308	0.00641026
palmitoleic acid	stearic acid	1.47826	-0.459239
palmitoleic acid	dodecanoic acid	1.47826	-0.365489
palmitoleic acid	genistin	1.68182	-0.151515
palmitoleic acid	betulinic acid	1.92857	-0.0714286
palmitoleic acid	apigenin	1.85455	0.177462
palmitoleic acid	catechin	2.16667	0.137255
palmitoleic acid	linoleic acid	1.41667	-0.553922
palmitoleic acid	hesperidin	2.08333	0.0833333
palmitoleic acid	palmitic acid	1.59091	-0.342424
palmitoleic acid	trochol	2.22222	0.222222
palmitoleic acid	methyl betulinate	2	-0.166667
palmitoleic acid	coumestrol	1.81818	0.0681818
palmitoleic acid	oleic acid	1.57692	-0.238866
palmitoleic acid	naringin	1.72727	0.0606061
palmitoleic acid	palmitoleic acid	2	0
palmitoleic acid	tetradecanoic acid	1.36364	-0.761364
palmitoleic acid	gaba	1.93333	0.0583333
palmitoleic acid	protocatechuic acid	2.15385	0.0705128
palmitoleic acid	ferulic acid	1.95652	0.112772
palmitoleic acid	nobiletin	2.07692	0.0769231
palmitoleic acid	daidzin	1.75	0.0277778
tetradecanoic acid	lupeol	1.8	-0.241667
tetradecanoic acid	stearic acid	1.6	-0.4625
tetradecanoic acid	dodecanoic acid	1.65	-0.31875
tetradecanoic acid	genistin	1.63158	-0.326754
tetradecanoic acid	betulinic acid	2.18182	0.0568182
tetradecanoic acid	apigenin	1.82692	0.0248397
tetradecanoic acid	catechin	2.2381	0.0836835
tetradecanoic acid	linoleic acid	1.61905	-0.476541
tetradecanoic acid	hesperidin	2.11111	-0.0138889
tetradecanoic acid	palmitic acid	1.47368	-0.584649
tetradecanoic acid	trochol	2.33333	0.208333
tetradecanoic acid	methyl betulinate	1.71429	-0.577381
tetradecanoic acid	coumestrol	1.625	-0.25
tetradecanoic acid	oleic acid	1.73913	-0.201659
tetradecanoic acid	naringin	1.63158	-0.160088
tetradecanoic acid	palmitoleic acid	1.36364	-0.761364
tetradecanoic acid	tetradecanoic acid	2.25	0
tetradecanoic acid	gaba	1.83333	-0.166667
tetradecanoic acid	protocatechuic acid	2	-0.208333
tetradecanoic acid	ferulic acid	2.05	0.08125
tetradecanoic acid	nobiletin	2.2	0.075
tetradecanoic acid	daidzin	1.69231	-0.154915
gaba	lupeol	1.64286	-0.14881
gaba	stearic acid	1.875	0.0625
gaba	dodecanoic acid	1.875	0.15625
gaba	genistin	1.78261	0.0742754
gaba	betulinic acid	1.86667	-0.00833333
gaba	apigenin	1.71429	0.162202
gaba	catechin	1.96	0.0555882
gaba	linoleic acid	1.92	0.0744118
gaba	hesperidin	2.15385	0.278846
gaba	palmitic acid	1.82609	0.0177536
gaba	trochol	1.8	-0.075
gaba	methyl betulinate	2.18182	0.140152
gaba	coumestrol	1.91667	0.291667
gaba	oleic acid	2	0.309211
gaba	naringin	1.69565	0.153986
gaba	palmitoleic acid	1.93333	0.0583333
gaba	tetradecanoic acid	1.83333	-0.166667
gaba	gaba	1.75	0
gaba	protocatechuic acid	1.85714	-0.10119
gaba	ferulic acid	1.91667	0.197917
gaba	nobiletin	2	0.125
gaba	daidzin	1.70588	0.10866
protocatechuic acid	lupeol	2	0
protocatechuic acid	stearic acid	1.86364	-0.157197
protocatechuic acid	dodecanoic acid	2.09091	0.163826
protocatechuic acid	genistin	1.90476	-0.0119048
protocatechuic acid	betulinic acid	2.07692	-0.00641026
protocatechuic acid	apigenin	1.59259	-0.167824
protocatechuic acid	catechin	1.56522	-0.547528
protocatechuic acid	linoleic acid	2.08696	0.033035
protocatechuic acid	hesperidin	2	-0.0833333
protocatechuic acid	palmitic acid	1.95238	-0.0642857
protocatechuic acid	trochol	2.125	0.0416667
protocatechuic acid	methyl betulinate	2	-0.25
protocatechuic acid	coumestrol	1.8	-0.0333333
protocatechuic acid	oleic acid	1.88	-0.0191228
protocatechuic acid	naringin	1.52381	-0.22619
protocatechuic acid	palmitoleic acid	2.15385	0.0705128
protocatechuic acid	tetradecanoic acid	2	-0.208333
protocatechuic acid	gaba	1.85714	-0.10119
protocatechuic acid	protocatechuic acid	2.16667	0
protocatechuic acid	ferulic acid	1.27273	-0.654356
protocatechuic acid	nobiletin	2.08333	4.44089e-16
protocatechuic acid	daidzin	1.93333	0.127778
ferulic acid	lupeol	1.90909	0.148674
ferulic acid	stearic acid	1.75	-0.03125
ferulic acid	dodecanoic acid	1.90625	0.21875
ferulic acid	genistin	1.87097	0.193884
ferulic acid	betulinic acid	2.04348	0.199728
ferulic acid	apigenin	1.5	-0.0208333
ferulic acid	catechin	0.787879	-1.08528
ferulic acid	linoleic acid	2	0.185662
ferulic acid	hesperidin	1.95238	0.108631
ferulic acid	palmitic acid	2	0.222917
ferulic acid	trochol	2.33333	0.489583
ferulic acid	methyl betulinate	1.94737	-0.0630482
ferulic acid	coumestrol	2.05	0.45625
ferulic acid	oleic acid	1.74286	0.0833177
ferulic acid	naringin	1.64516	0.134745
ferulic acid	palmitoleic acid	1.95652	0.112772
ferulic acid	tetradecanoic acid	2.05	0.08125
ferulic acid	gaba	1.91667	0.197917
ferulic acid	protocatechuic acid	1.27273	-0.654356
ferulic acid	ferulic acid	1.6875	0
ferulic acid	nobiletin	2.13636	0.292614
ferulic acid	daidzin	1.96	0.394028
nobiletin	lupeol	2.08333	0.166667
nobiletin	stearic acid	2.09091	0.153409
nobiletin	dodecanoic acid	2	0.15625
nobiletin	genistin	1.80952	-0.0238095
nobiletin	betulinic acid	2.07692	0.0769231
nobiletin	apigenin	1.83333	0.15625
nobiletin	catechin	2.26087	0.231458
nobiletin	linoleic acid	2.21739	0.246803
nobiletin	hesperidin	2	0
nobiletin	palmitic acid	2.2381	0.304762
nobiletin	trochol	2	0
nobiletin	methyl betulinate	2.11111	-0.0555556
nobiletin	coumestrol	2	0.25
nobiletin	oleic acid	2.16	0.344211
nobiletin	naringin	1.90476	0.238095
nobiletin	palmitoleic acid	2.07692	0.0769231
nobiletin	tetradecanoic acid	2.2	0.075
nobiletin	gaba	2	0.125
nobiletin	protocatechuic acid	2.08333	4.44089e-16
nobiletin	ferulic acid	2.13636	0.292614
nobiletin	nobiletin	2	0
nobiletin	daidzin	2	0.277778
daidzin	lupeol	1.66667	0.0277778
daidzin	stearic acid	1.52	-0.139722
daidzin	dodecanoic acid	1.68	0.114028
daidzin	genistin	1.70833	0.152778
daidzin	betulinic acid	2	0.277778
daidzin	apigenin	1.49123	0.0919225
daidzin	catechin	1.92308	0.171443
daidzin	linoleic acid	1.69231	-0.000502765
daidzin	hesperidin	1.71429	-0.00793651
daidzin	palmitic acid	1.875	0.219444
daidzin	trochol	1.81818	0.0959596
daidzin	methyl betulinate	1.83333	-0.0555556
daidzin	coumestrol	1.61538	0.143162
daidzin	oleic acid	1.60714	0.0691312
daidzin	naringin	1.16667	-0.222222
daidzin	palmitoleic acid	1.75	0.0277778
daidzin	tetradecanoic acid	1.69231	-0.154915
daidzin	gaba	1.70588	0.10866
daidzin	protocatechuic acid	1.93333	0.127778
daidzin	ferulic acid	1.96	0.394028
daidzin	nobiletin	2	0.277778
daidzin	daidzin	1.44444	0
